# Supplementary material for: Habitat and indigenous gut microbes contribute to the plasticity of gut microbiome in oriental river prawn during rapid environmental change
Source: PLoS One. 2017 Jul 17;12(7):e0181427. doi: 10.1371/journal.pone.0181427 (PMC5513549; doi:10.1371/journal.pone.0181427)
Supplement: S2 Table — (XLSX) [file pone.0181427.s002.xlsx]

## Sheet: water quality
Site	Month	Average flow rate*	Temperature	pH	Dissolved oxygen (DO)	Suspended solids (SS)	Total phosphorus (TP)	Electrical conductivity	Total organic carbon* (TOC)
Kaoping River (K)		m/s	°C	－	mg/L	mg/L	mg/L	μmho/cm	mg/L (annual average)
	Oct	0.4	26.3	7.3	6.9	810.2	0.625	681	8.14
	Nov	0.1	20.2	6.8	7.5	936	0.423	698
Chengcing Lake (C)
	Oct	0.03	25.6	7.7	6.5	20.8	0.046	402	1.343
	Nov	0.03	26.2	8.4	5.5	83.3	0.122	406
	*The data were provided by the Taiwan Environmental Protection Administration (EPA).
